# Supplementary material for: Energetics and Ecological Implications of Bacterial Electron Transport Chains
Source: Environ Microbiol Rep. 2026 Apr 6;18(2):e70338. doi: 10.1111/1758-2229.70338 (PMC13053071; doi:10.1111/1758-2229.70338)
Supplement: Supplementary file 1 — Table S1: emi470338‐sup‐0001‐TableS1.xlsx. Global distribution and relative abundance of bacterial taxa in relation to cytochrome bc 1 complex coverage. This table summarises the predicted occurrence levels of the bc 1 complex across various bacterial groups in global ocean and soil environments. Data integrates taxonomic relative abundance with bc 1 genomic coverage to evaluate the role of high energy conservation as a potential prerequisite for ecological dominance. Sources: Sunagawa et al. (2015) for marine data and Delgado‐Baquerizo et al. (2018) for terrestrial data. [file EMI4-18-e70338-s001.xlsx]

## Sheet: Sheet1
Phylum	Class (Family)	Avalibility of well-annotated bc1 sequences in the database	Original taxon label	Number of species subjected to BLASTp	Species coverage of predicted bc1	Average relative abundance in global soil	Average relative abundance in global oceans	Average (soil, oceans)
Acidobacteriota		No	Acidobacteria	8	0.75	0.12911	0.00257176	0.065841
Actinomycetota		Yes (Actinomycetes/Thermoleophilia)	Actinobacteria	225	0.83	0.312379	0.0384409	0.17541
Aquificota		No	Aquificae	10	0.8	0	5.11045e-07	2.55523e-07
Armatimonadota		No	Armatimonadetes	2	0.5	0.000725338	1.9222e-06	0.00036363
Bacillota	Bacilli	No	Firmicutes Bacilli	177	0.39	0.0108801	0.000394044	0.00563706
Bacillota	Clostridia	No	Firmicutes Clostridia	120	0.1	0	0.000540143	0.000270071
Bacillota	Others	No	Firmicutes Others	16	0	0	4.42694e-05	2.21347e-05
Bacteroidota		No	Bacteroidetes	108	0.01	0.0220019	0.0651802	0.0435911
Caldisericota		No	Caldiserica	1	0	0	6.45186e-07	3.22593e-07
Campylobacterota	ε-proteobacteria	Yes	ε-proteobacteria	40	0.98	0	0.000594101	0.000297051
Chlamydiota		No	Chlamydiae	13	0.15	0	6.24562e-05	3.12281e-05
Chlorobiota		No	Chlorobi	12	0.83	0	0.00016431	8.21549e-05
Chloroflexota		No	Chloroflexi	14	0.14	0.0413443	0.0121782	0.0267613
Chrysiogenota		No	Chrysiogenetes	1	1	0	0	0
Cyanobacteriota		No	Cyanobacteria	46	0	0	0.12172	0.0608599
Deferribacterota		No	Deferribacteres	4	0.5	0	0.0566898	0.0283449
Deinococcota		Yes (Deinococci)	Deinococcus-Thermus	17	0.94	0	3.57783e-05	1.78891e-05
Dictyoglomota		No	Dictyoglomi	2	0	0	9.03906e-07	4.51953e-07
Elusimicrobiota		No	Elusimicrobia	3	0	0	1.74282e-06	8.7141e-07
Fibrobacterota		No	Fibrobacteres	1	0	0	1.29386e-05	6.46929e-06
Fusobacteriota		No	Fusobacteria	7	0	0	0.000368693	0.000184346
Gemmatimonadota		No	Gemmatimonadetes	2	0.5	0.0145068	0.00174049	0.00812363
Mycoplasmatota		No	Tenericutes	65	0	0	2.73406e-05	1.36703e-05
Nitrospirota		No	Nitrospirae	6	1	0	0.000527661	0.000263831
Planctomycetota		No	Planctomycetes	7	0.57	0.0684236	0.00781045	0.038117
Pseudomonadota	α-proteobacteria	Yes	α-proteobacteria	196	0.94	0.291828	0.435088	0.363458
Pseudomonadota	β-proteobacteria	Yes	β-proteobacteria	130	0.92	0.040619	0.00883124	0.0247251
Pseudomonadota	γ-proteobacteria (Enterobacterales)	No	γ-proteobacteria Enterobacteria	105	0.02	0	0.000181746	9.0873e-05
Pseudomonadota	γ-proteobacteria (Others)	Yes	γ-proteobacteria Others	220	0.78	0.014265	0.179539	0.0969019
Pseudomonadota	δ-proteobacteria	No	δ-proteobacteria	58	0.33	0.014265	0.0476099	0.0309374
Spirochaetota		No	Spirochaetes	40	0.03	0	0.000129039	6.45195e-05
Synergistota		No	Synergistetes	5	0	0	9.81427e-06	4.90713e-06
Thermodesulfobacteriota		No	Thermodesulfobacteria	3	0	0.00386847	0.00805805	0.00596326
Thermotogota		No	Thermotogae	18	0	0	7.56087e-06	3.78044e-06
Verrucomicrobiota		No	Verrucomicrobia	6	0.17	0.0374758	0.0108485	0.0241622
